# Supplementary material for: NDP52 mediates an antiviral response to hepatitis B virus infection through Rab9-dependent lysosomal degradation pathway
Source: Nat Commun. 2023 Dec 19;14:8440. doi: 10.1038/s41467-023-44201-2 (PMC10730550; doi:10.1038/s41467-023-44201-2)
Supplement: Supplementary file 4 — Source Data [file 41467_2023_44201_MOESM4_ESM.xlsx]

## Sheet: Fig. 1b
Figure 1b	NDP52 interacts with the preS2 region of HBV envelope proteins.

## Sheet: Fig. 1c
Figure 1c	Coimmunoprecipitation assays with anti-NDP52 antibody in either Huh7 cells transfected with Flag-tagged vector (V), S, M or L, or HepAD38 cells without doxycycline (Dox) (lower panel).
					Huh7		Huh7
									HepAD38
			Huh7

## Sheet: Fig. 1f
Fig. 1f
	L	M	S
	0.36	0.33	0.12
	0.34	0.43	0.14
	0.43	0.31	0.1
	0.37	0.32	0.14
	0.47	0.41	0.18
	0.36	0.38	0.08
	0.37	0.33	0.1

## Sheet: Fig. 2a
Fig. 2a	NDP52 restricts HBV infection

## Sheet: Fig. 2b
Fig. 2b		Cells were infected with HBV. Cytoplasmic core DNA was detected by Southern blot analysis using an HBV DNA probe

## Sheet: Fig. 2c,d,e,f
Fig. 2c	copy number/cell
	Ctrl	NDP52 KO	KO+vector	KO+NDP52	WT+vector	WT+NDP52
	6.477	16.023	15.606	2.352	6.753	2.1549
	6.543	14.037	15.762	2.8695	6.654	2.1294
	6.642	16.398	18.138	2.3496	6.423	2.5131
Fig. 2d	copy number/ml
	Ctrl	NDP52 KO	KO+vector	KO+NDP52	WT+vector	WT+NDP52
	64460	119200	174700	33540	52370	11510
	62010	166800	166500	28810	50430	11900
	51560	142900	164500	31330	48650	10220
Fig. 2e		Ctrl			NDP52 KO			KO+vector			KO+NDP52			WT+vector			WT+NDP52
	Dpi 3	7.94286	8.08571	9.73333	18.1238	17.6476	19.5238		14.7286	14.0286	3.8	4.65714	3.27143	6.23016	6.56349	6.92063	2.80952	2.61905	3.41905
	Dpi 5	9.78095	9.9619	9.9619	29.1429	31.4095	31.781	31.3714	29.5314	29.0971	14.3771	14.3657	12.3086	9.3254	12.4682	11.5079	6.82381	7.43333	5.83333
	Dpi 7	19.1238	16.4667	17.4952	30.7143	36.4286	31.3143	33.3257	35.6571	35.7486	15.6	17.8057	15.5086	20.4127	19.4524	18.7619	8.79524	10.1619	9.26667
Fig. 2f
	control			NDP52 KO
DNA	60100	60000	61900	99400	89500	102000
	control			NDP52 KO
cccDNA	0.981368	1.01393	1.00499	2.17896	1.68829	1.71694
	control			NDP52 KO
pgRNA	0.984348	0.947143	1.0726	2.48143	2.56876	2.49537

## Sheet: Fig. 3b
Fig. 3b	NDP52 interaction with preS2 is required for inhibition of HBV.
	input	IP		input			IP

## Sheet: Fig. 3c
Fig. 3c	Immunoblot analysis of proteins from cellular extract of NDP52HepG2-NTCPKO cells restored with mCherry tag vector, mCherry-tagged wild-type NDP52 (WT) or mCherry-tagged NDP52 lacking GIR domain (DGIR).

## Sheet: Fig. 3d
Fig. 3d	Cells were infected with HBV. Core DNA was detected by Southern blot analysis using an HBV DNA probe.

## Sheet: Fig. 3g
Fig. 3g	GST pull-down assays using cell extract of HEK293T cells transfected with plasmids encoding Flag-tagged S and M constructs and GST fusion of NDP52.
	pulldown
	pulldown
	input
	input

[truncated: 21 more sheets: Fig. 3e,f,i,j,k, Fig. 4a, Fig. 4c, Fig. 4d, Fig. 4e, Fig. 4b,f, Fig. 5c, Fig. 5d, Fig. 5e, Fig. 5f, Fig. 5g, Fig. 5h, Fig. 5i,5l, Fig. 5b,j,k,m,n, Fig. 6a,b,c,d, Sfig. 1a, Sfig. 2c,d,f,g,h, Sfig. 3b,c,d, Sfig. 4c,d, Sfig. 5d,e …]
